# Supplementary material for: Influence of Climatic Region and Feedstuff Type on the Co-Occurrence and Contamination Profiles of 54 Mycotoxins in European Grains and Forages: A Seven-Year Survey
Source: Toxins (Basel). 2025 Dec 20;18(1):5. doi: 10.3390/toxins18010005 (PMC12845635; doi:10.3390/toxins18010005)
Supplement: Supplementary file 1 [file toxins-18-00005-s001.zip]

Archive with 1 entries (1 files):
- toxins-4034306-supplementary.pdf
